# Supplementary material for: Silencing KRIT1 Partially Reverses the Effects of Disturbed Flow on the Endothelial Cell Transcriptome
Source: Int J Mol Sci. 2025 May 2;26(9):4340. doi: 10.3390/ijms26094340 (PMC12072803; doi:10.3390/ijms26094340)
Supplement: Supplementary file 1 [file ijms-26-04340-s001.zip]

Archive with 1 entries (1 files):
- ijms-3580666-supplementary.pdf
